# Supplementary material for: ﻿Redescription of a rarely encountered species Travisachinensis Grube, 1869 (Annelida, Travisiidae), including a description of a new species of Travisa from Amoy, China
Source: Zookeys. 2022 Nov 4;1128:1–17. doi: 10.3897/zookeys.1128.90020 (PMC9836580; doi:10.3897/zookeys.1128.90020)
Supplement: XML Treatment for Travisia [file zookeys.1128.90020-treatment1.xml]

<!DOCTYPE tp:taxon-treatment
  PUBLIC "-//TaxonX//DTD Taxonomic Treatment Publishing DTD v0 20100105//EN" "tax-treatment-NSO.dtd">
<tp:taxon-treatment xmlns:tp="http://www.plazi.org/taxpub"><tp:treatment-meta><kwd-group><label>Taxon classification</label><kwd>
                  <named-content content-type="kingdom">Animalia</named-content>
                </kwd><kwd>
                  <named-content content-type="class">Polychaeta</named-content>
                </kwd><kwd>
                  <named-content content-type="family">Travisiidae</named-content>
                </kwd></kwd-group><mixed-citation publication-type="journal"><person-group><name><surname>Yang</surname><given-names>Deyuan</given-names></name><name><surname>Wu</surname><given-names>Xuwen</given-names></name><name><surname>Wang</surname><given-names>Zhi</given-names></name><name><surname>Zhao</surname><given-names>Xiaoyu</given-names></name><name><surname>Hwang</surname><given-names>Jiangshiou</given-names></name><name><surname>Cai</surname><given-names>Lizhe</given-names></name></person-group><article-title>﻿Redescription of a rarely encountered species <italic><tp:taxon-name><tp:taxon-name-part taxon-name-part-type="genus" reg="Travisa">Travisa</tp:taxon-name-part><tp:taxon-name-part taxon-name-part-type="species" reg="chinensis">chinensis</tp:taxon-name-part></tp:taxon-name></italic> Grube, 1869 (<tp:taxon-name><tp:taxon-name-part taxon-name-part-type="phylum">Annelida</tp:taxon-name-part></tp:taxon-name>, <tp:taxon-name><tp:taxon-name-part taxon-name-part-type="family">Travisiidae</tp:taxon-name-part></tp:taxon-name>), including a description of a new species of <italic><tp:taxon-name><tp:taxon-name-part taxon-name-part-type="genus" reg="Travisa">Travisa</tp:taxon-name-part></tp:taxon-name></italic> from Amoy, China</article-title><source>Zookeys</source><day>04</day><month>11</month><year>2022</year><volume>1128</volume><fpage>1</fpage><lpage>17</lpage><pub-id pub-id-type="doi">10.3897/zookeys.1128.90020</pub-id></mixed-citation></tp:treatment-meta><tp:nomenclature><label>﻿Genus</label><tp:taxon-name>
                <object-id xmlns:xlink="http://www.w3.org/1999/xlink" content-type="arpha" xlink:type="simple">E7ADC421-57F4-59C9-9E2A-10507956CE87</object-id>
                <tp:taxon-name-part taxon-name-part-type="genus" reg="Travisia">Travisia</tp:taxon-name-part>
              </tp:taxon-name><tp:taxon-authority>Johnston, 1840</tp:taxon-authority></tp:nomenclature><tp:treatment-sec sec-type="type species" id="SECID0E1VAE"><title>Type species.</title><p><italic><tp:taxon-name><tp:taxon-name-part taxon-name-part-type="genus" reg="Travisia">Travisia</tp:taxon-name-part><tp:taxon-name-part taxon-name-part-type="species" reg="forbesii">forbesii</tp:taxon-name-part></tp:taxon-name></italic> Johnston, 1840.</p></tp:treatment-sec><tp:treatment-sec sec-type="diagnosis" id="SECID0ELWAE"><title>Diagnosis</title><p><bold>(based on <xref ref-type="bibr" rid="B26">Rizzo and Salazar-Vallejo 2020</xref>).</bold> Body subfusiform or grub-like. No obvious ventral or lateral groove. Segments annulated, with integument papillated. Prostomium small, conical or truncate, with no eyes and prostomial processes. Nuchal organs present. Parapodia reduced to two fascicles of capillary chaetae, with no dorsal or ventral cirri. Parapodial lappets or lobes present above and below the fascicles of chaetae in some species. Branchiae present or absent. A series of interramal sensory organs or pores present between dorsal and ventral fascicles of chaetae. Nephridial pores present. Pygidium ovoid or cylindrical.</p></tp:treatment-sec><tp:treatment-sec sec-type="remarks" id="SECID0EYWAE"><title>Remarks.</title><p>Three genera (<italic><tp:taxon-name><tp:taxon-name-part taxon-name-part-type="genus" reg="Dindymenides">Dindymenides</tp:taxon-name-part></tp:taxon-name></italic>, <italic><tp:taxon-name><tp:taxon-name-part taxon-name-part-type="genus" reg="Kesunis">Kesunis</tp:taxon-name-part></tp:taxon-name></italic>, and <italic><tp:taxon-name><tp:taxon-name-part taxon-name-part-type="genus" reg="Travisia">Travisia</tp:taxon-name-part></tp:taxon-name></italic>) were included in the subfamily <tp:taxon-name><tp:taxon-name-part taxon-name-part-type="subfamily">Travisiinae</tp:taxon-name-part></tp:taxon-name> Hartmann-Schröder, 1971, and later <italic><tp:taxon-name><tp:taxon-name-part taxon-name-part-type="genus" reg="Dindymenides">Dindymenides</tp:taxon-name-part></tp:taxon-name></italic> and <italic><tp:taxon-name><tp:taxon-name-part taxon-name-part-type="genus" reg="Kesunis">Kesunis</tp:taxon-name-part></tp:taxon-name></italic> were synonymized with <italic><tp:taxon-name><tp:taxon-name-part taxon-name-part-type="genus" reg="Travisia">Travisia</tp:taxon-name-part></tp:taxon-name></italic> by <xref ref-type="bibr" rid="B4">Dauvin and Bellan (1994)</xref>. <xref ref-type="bibr" rid="B3">Blake and Maciolek (2020)</xref> elevated <tp:taxon-name><tp:taxon-name-part taxon-name-part-type="subfamily">Travisiinae</tp:taxon-name-part></tp:taxon-name> Hartmann-Schröder, 1971 to family <tp:taxon-name><tp:taxon-name-part taxon-name-part-type="family">Travisiidae</tp:taxon-name-part></tp:taxon-name>, with <italic><tp:taxon-name><tp:taxon-name-part taxon-name-part-type="genus" reg="Travisia">Travisia</tp:taxon-name-part></tp:taxon-name></italic> as the only valid genus. However, the synonymization of these three genera by <xref ref-type="bibr" rid="B4">Dauvin and Bellan (1994)</xref> was only based on the morphological study and a molecular phylogenetic analysis has yet to have been done.</p></tp:treatment-sec><ref-list><ref id="B26"><mixed-citation xmlns:xlink="http://www.w3.org/1999/xlink" xlink:type="simple"><person-group><name name-style="western"><surname>Rizzo</surname><given-names>A</given-names></name><name name-style="western"><surname>Salazar-Vallejo</surname><given-names>SI</given-names></name></person-group> (<year>2020</year>) <article-title>A new species of <italic><tp:taxon-name><tp:taxon-name-part taxon-name-part-type="genus">Travisia</tp:taxon-name-part></tp:taxon-name></italic> (<tp:taxon-name><tp:taxon-name-part taxon-name-part-type="phylum">Annelida</tp:taxon-name-part></tp:taxon-name>, <tp:taxon-name><tp:taxon-name-part taxon-name-part-type="family">Travisiidae</tp:taxon-name-part></tp:taxon-name>) from Campos Basin, Brazil.</article-title><source>Studies on Neotropical Fauna and Environment</source><volume>56</volume>(<issue>1</issue>): <fpage>1</fpage>–<lpage>9</lpage>. <ext-link xlink:type="simple" ext-link-type="doi" xlink:href="10.1080/01650521.2020.1752512">https://doi.org/10.1080/01650521.2020.1752512</ext-link></mixed-citation></ref><ref id="B4"><mixed-citation xmlns:xlink="http://www.w3.org/1999/xlink" xlink:type="simple"><person-group><name name-style="western"><surname>Dauvin</surname><given-names>JC</given-names></name><name name-style="western"><surname>Bellan</surname><given-names>G</given-names></name></person-group> (<year>1994</year>) <article-title>Systematics, ecology and biogeographical relationships in the family <tp:taxon-name><tp:taxon-name-part taxon-name-part-type="subfamily">Travisiinae</tp:taxon-name-part></tp:taxon-name> (<tp:taxon-name><tp:taxon-name-part taxon-name-part-type="class">Polychaeta</tp:taxon-name-part></tp:taxon-name>, <tp:taxon-name><tp:taxon-name-part taxon-name-part-type="family">Ophelidae</tp:taxon-name-part></tp:taxon-name>).</article-title><source>Mémoires du Muséum National d’Histoire Naturelle</source><volume>162</volume>: <fpage>169</fpage>–<lpage>184</lpage>.</mixed-citation></ref><ref id="B3"><mixed-citation xmlns:xlink="http://www.w3.org/1999/xlink" xlink:type="simple"><person-group><name name-style="western"><surname>Blake</surname><given-names>JA</given-names></name><name name-style="western"><surname>Maciolek</surname><given-names>NJ</given-names></name></person-group> (<year>2020</year>) <article-title><tp:taxon-name><tp:taxon-name-part taxon-name-part-type="family">Travisiidae</tp:taxon-name-part></tp:taxon-name> Hartmann-Schröder, 1971, new family status.</article-title> In: <person-group><name name-style="western"><surname>Blake</surname><given-names>JA</given-names></name><name name-style="western"><surname>Maciolek</surname><given-names>NJ</given-names></name></person-group> (<role>Eds</role>) <issue-title>Handbook of Zoology.</issue-title><source><tp:taxon-name><tp:taxon-name-part taxon-name-part-type="phylum">Annelida</tp:taxon-name-part></tp:taxon-name>. Volume 2: Pleistoannelida, <tp:taxon-name><tp:taxon-name-part taxon-name-part-type="class">Sedentaria</tp:taxon-name-part></tp:taxon-name> II. Walter de Gruyter, Berlin</source>, <fpage>302</fpage>–<lpage>311</lpage>. <ext-link xlink:type="simple" ext-link-type="doi" xlink:href="10.1515/9783110291681-009">https://doi.org/10.1515/9783110291681-009</ext-link></mixed-citation></ref></ref-list></tp:taxon-treatment>
