# Supplementary material for: ﻿Redescription of a rarely encountered species Travisachinensis Grube, 1869 (Annelida, Travisiidae), including a description of a new species of Travisa from Amoy, China
Source: Zookeys. 2022 Nov 4;1128:1–17. doi: 10.3897/zookeys.1128.90020 (PMC9836580; doi:10.3897/zookeys.1128.90020)
Supplement: XML Treatment for Travisia chinensis [file zookeys.1128.90020-treatment2.xml]

<!DOCTYPE tp:taxon-treatment
  PUBLIC "-//TaxonX//DTD Taxonomic Treatment Publishing DTD v0 20100105//EN" "tax-treatment-NSO.dtd">
<tp:taxon-treatment xmlns:tp="http://www.plazi.org/taxpub"><tp:treatment-meta><kwd-group><label>Taxon classification</label><kwd>
                  <named-content content-type="kingdom">Animalia</named-content>
                </kwd><kwd>
                  <named-content content-type="class">Polychaeta</named-content>
                </kwd><kwd>
                  <named-content content-type="family">Travisiidae</named-content>
                </kwd></kwd-group><mixed-citation publication-type="journal"><person-group><name><surname>Yang</surname><given-names>Deyuan</given-names></name><name><surname>Wu</surname><given-names>Xuwen</given-names></name><name><surname>Wang</surname><given-names>Zhi</given-names></name><name><surname>Zhao</surname><given-names>Xiaoyu</given-names></name><name><surname>Hwang</surname><given-names>Jiangshiou</given-names></name><name><surname>Cai</surname><given-names>Lizhe</given-names></name></person-group><article-title>﻿Redescription of a rarely encountered species <italic><tp:taxon-name><tp:taxon-name-part taxon-name-part-type="genus" reg="Travisa">Travisa</tp:taxon-name-part><tp:taxon-name-part taxon-name-part-type="species" reg="chinensis">chinensis</tp:taxon-name-part></tp:taxon-name></italic> Grube, 1869 (<tp:taxon-name><tp:taxon-name-part taxon-name-part-type="phylum">Annelida</tp:taxon-name-part></tp:taxon-name>, <tp:taxon-name><tp:taxon-name-part taxon-name-part-type="family">Travisiidae</tp:taxon-name-part></tp:taxon-name>), including a description of a new species of <italic><tp:taxon-name><tp:taxon-name-part taxon-name-part-type="genus" reg="Travisa">Travisa</tp:taxon-name-part></tp:taxon-name></italic> from Amoy, China</article-title><source>Zookeys</source><day>04</day><month>11</month><year>2022</year><volume>1128</volume><fpage>1</fpage><lpage>17</lpage><pub-id pub-id-type="doi">10.3897/zookeys.1128.90020</pub-id></mixed-citation></tp:treatment-meta><tp:nomenclature><label>﻿</label><tp:taxon-name>
                <object-id xmlns:xlink="http://www.w3.org/1999/xlink" content-type="arpha" xlink:type="simple">382E22A6-DB96-5A4A-9B03-221DE1EDECB9</object-id>
                <tp:taxon-name-part taxon-name-part-type="genus" reg="Travisia">Travisia</tp:taxon-name-part>
                <tp:taxon-name-part taxon-name-part-type="species" reg="chinensis">chinensis</tp:taxon-name-part>
              </tp:taxon-name><tp:taxon-authority>Grube, 1869</tp:taxon-authority><xref ref-type="fig" rid="F3">Fig. 3A–C</xref><tp:nomenclature-citation-list><tp:nomenclature-citation><tp:taxon-name>
                    <tp:taxon-name-part taxon-name-part-type="genus" reg="Travisia">Travisia</tp:taxon-name-part>
                    <tp:taxon-name-part taxon-name-part-type="species" reg="chinensis">chinensis</tp:taxon-name-part>
                  </tp:taxon-name><comment>Grube, 1869: 66; China Sea, North-western Pacific.</comment></tp:nomenclature-citation><tp:nomenclature-citation><tp:taxon-name>
                    <tp:taxon-name-part taxon-name-part-type="genus" reg="Travisia">Travisia</tp:taxon-name-part>
                    <tp:taxon-name-part taxon-name-part-type="species" reg="chinensis">chinensis</tp:taxon-name-part>
                  </tp:taxon-name><comment>Augener, 1922: 38–40.</comment></tp:nomenclature-citation></tp:nomenclature-citation-list></tp:nomenclature><tp:treatment-sec sec-type="diagnosis" id="SECID0EM2AE"><title>Diagnosis.</title><p>Body with 30 segments and 29 chaetigers. Branchiae cirriform from chaetiger 2, more than 25 pairs. Neuropodial lappet from chaetiger 16, notopodial lappet from chaetiger 19. Annulation pattern of segments: 1–15 triannulate, 16–26 biannulate, 26–30 uniannulate.</p></tp:treatment-sec><tp:treatment-sec sec-type="material" id="SECID0ER2AE"><title>Material examined.</title><p><bold><italic>Holotype</italic>.</bold><named-content xmlns:xlink="http://www.w3.org/1999/xlink" content-type="dwc:institutional_code" xlink:title="Zoological Museum, Berlin" xlink:href="http://grbio.org/institution/museum-f%C3%BCr-naturkunde-berlin-zoological-collections" xlink:type="simple">ZMB</named-content> 0629, Chinese waters (“Chinesische Gewässer”), Coll. GRUBE.</p></tp:treatment-sec><tp:treatment-sec sec-type="description" id="SECID0EA3AE"><title>Description.</title><p>Body fusiform. Whitish in alcohol. About 30 mm in length (Fig. <xref ref-type="fig" rid="F3">3A</xref>). Prostomium twisted, anteriorly pointed (Fig. <xref ref-type="fig" rid="F3">3B</xref>). The mouth between chaetiger 1 and chaetiger 2 (Fig. <xref ref-type="fig" rid="F3">3B</xref>). Branchiae cirriform, except one trifid present chaetiger 10 on the right side, more than 25 pairs, start on chaetigers 2 and to at least chaetigers 26 (Fig. <xref ref-type="fig" rid="F3">3A</xref>). Most branchiae shorter than body width.</p><fig id="F3" position="float" orientation="portrait"><object-id xmlns:xlink="http://www.w3.org/1999/xlink" content-type="doi" xlink:type="simple">10.3897/zookeys.1128.90020.figure3</object-id><object-id xmlns:xlink="http://www.w3.org/1999/xlink" content-type="arpha" xlink:type="simple">D477A410-D30E-5E31-AB67-59316A5985E5</object-id><label>Figure 3.</label><caption><p><italic><tp:taxon-name><tp:taxon-name-part taxon-name-part-type="genus" reg="Travisia">Travisia</tp:taxon-name-part><tp:taxon-name-part taxon-name-part-type="species" reg="chinensis">chinensis</tp:taxon-name-part></tp:taxon-name></italic> Grube, 1866 (holotype, <named-content xmlns:xlink="http://www.w3.org/1999/xlink" content-type="dwc:institutional_code" xlink:title="Zoological Museum, Berlin" xlink:href="http://grbio.org/institution/museum-f%C3%BCr-naturkunde-berlin-zoological-collections" xlink:type="simple">ZMB</named-content> 0629) <bold>A</bold> complete specimen in lateral view <bold>B</bold> anterior part in lateral view <bold>C</bold> posterior part in lateral view. Abbreviations: pr, prostomium; nuO, nuchal organ; mo, mouth; br, branchiae; chaet, chaetiger; IntP, interramal papilla; Pl, parapodia lateral lappet; np, nephridial pores; Py, pygidium.</p></caption><graphic xmlns:xlink="http://www.w3.org/1999/xlink" xlink:href="zookeys-1128-001_article-90020__-g003.jpg" position="float" orientation="portrait" xlink:type="simple" id="oo_765767.jpg"><uri content-type="original_file" xlink:type="simple">https://binary.pensoft.net/fig/765767</uri></graphic></fig><p>Chaetigers 1–15 without parapodial lappets. Chaetiger 16 with a small neuropodial lappet, below the bundle of neurochaetae on the right side of the body (Fig. <xref ref-type="fig" rid="F3">3C</xref>). Notopodial lappet above the bundle of notochaetae starting on chaetiger 19. Notopodial and neuropodial lappets well developed from chaetiger 19, but missing on segments 29 and 30 (Fig. <xref ref-type="fig" rid="F3">3C</xref>). Nephridial pores from chaetigers 3–14, the first four and last four small, the remainder larger (Fig. <xref ref-type="fig" rid="F3">3A</xref>).</p><p>Neuropodial and notopodial chaetal rami well separated. Chaetae arising directly from body wall, with 29 chaetigers. All chaetae hair-like, smooth and without a fringe. Interramal pores from the first chaetigers segment to almost all segments except the last one segment. Segments 2–15 with three annulations, segments 16–26 with two annulations, last five segments with one annulation (Fig. <xref ref-type="fig" rid="F3">3A</xref>). Pygidium as long as last three segments, with about 10 indentations.</p></tp:treatment-sec><tp:treatment-sec sec-type="remarks" id="SECID0EM5AE"><title>Remark.</title><p>The original description of <italic><tp:taxon-name><tp:taxon-name-part taxon-name-part-type="genus" reg="Travisia">Travisia</tp:taxon-name-part><tp:taxon-name-part taxon-name-part-type="species" reg="chinensis">chinensis</tp:taxon-name-part></tp:taxon-name></italic> was not detailed. Thus, it was seldom compared with the other <italic><tp:taxon-name><tp:taxon-name-part taxon-name-part-type="genus" reg="Travisia">Travisia</tp:taxon-name-part></tp:taxon-name></italic> species. According to the original description, <italic><tp:taxon-name><tp:taxon-name-part taxon-name-part-type="genus" reg="Travisia">T.</tp:taxon-name-part><tp:taxon-name-part taxon-name-part-type="species" reg="chinensis">chinensis</tp:taxon-name-part></tp:taxon-name></italic> has one trifid branchia, while most other <italic><tp:taxon-name><tp:taxon-name-part taxon-name-part-type="genus" reg="Travisia">Travisia</tp:taxon-name-part></tp:taxon-name></italic> species have cirriform branchiae, except for <italic><tp:taxon-name><tp:taxon-name-part taxon-name-part-type="genus" reg="Travisia">T.</tp:taxon-name-part><tp:taxon-name-part taxon-name-part-type="species" reg="arborifera">arborifera</tp:taxon-name-part></tp:taxon-name></italic> Fauvel, 1932 from Indian Ocean and <italic><tp:taxon-name><tp:taxon-name-part taxon-name-part-type="genus" reg="Travisia">T.</tp:taxon-name-part><tp:taxon-name-part taxon-name-part-type="species" reg="filamentosa">filamentosa</tp:taxon-name-part></tp:taxon-name></italic> León-González, 1998 from California which were reported with strongly branched branchiae. Some researchers accepted that the trifid branchia might make <italic><tp:taxon-name><tp:taxon-name-part taxon-name-part-type="genus" reg="Travisia">T.</tp:taxon-name-part><tp:taxon-name-part taxon-name-part-type="species" reg="chinensis">chinensis</tp:taxon-name-part></tp:taxon-name></italic> a distinctive species (<xref ref-type="bibr" rid="B16">Kükenthal 1887</xref>; <xref ref-type="bibr" rid="B5">Fauvel 1932</xref>), while according to our observation, the trifid branchia is also present in a specimen of <tp:taxon-name><tp:taxon-name-part taxon-name-part-type="genus" reg="Travisia">Travisia</tp:taxon-name-part><tp:taxon-name-part taxon-name-part-type="uncertainty-rank">cf.</tp:taxon-name-part><tp:taxon-name-part taxon-name-part-type="species" reg="pupa">pupa</tp:taxon-name-part></tp:taxon-name> from the Yellow Sea (unpublished data), which is supposed to have only cirriform branchiae. Therefore, the presence of one bifid or trifid branchia might actually be an intraspecific variation and should not be regarded as a valid characteristic in distinguishing <italic><tp:taxon-name><tp:taxon-name-part taxon-name-part-type="genus" reg="Travisia">Travisia</tp:taxon-name-part></tp:taxon-name></italic> species.</p><p><italic><tp:taxon-name><tp:taxon-name-part taxon-name-part-type="genus" reg="Travisia">Travisia</tp:taxon-name-part><tp:taxon-name-part taxon-name-part-type="species" reg="chinensis">chinensis</tp:taxon-name-part></tp:taxon-name></italic> (30 segments, 29 chaetigers) resembles the following six species in have a similar number of segments and chaetigers (29–31): <italic><tp:taxon-name><tp:taxon-name-part taxon-name-part-type="genus" reg="Travisia">Travisia</tp:taxon-name-part><tp:taxon-name-part taxon-name-part-type="species" reg="amadoi">amadoi</tp:taxon-name-part></tp:taxon-name></italic> Elías et al., 2003, <italic><tp:taxon-name><tp:taxon-name-part taxon-name-part-type="genus" reg="Travisia">Travisia</tp:taxon-name-part><tp:taxon-name-part taxon-name-part-type="species" reg="olens">olens</tp:taxon-name-part></tp:taxon-name></italic> Ehlers, 1897, <italic><tp:taxon-name><tp:taxon-name-part taxon-name-part-type="genus" reg="Travisia">Travisia</tp:taxon-name-part><tp:taxon-name-part taxon-name-part-type="species" reg="araciae">araciae</tp:taxon-name-part></tp:taxon-name></italic> Rizzo &amp; Salazar-Vallejo, 2020, <italic><tp:taxon-name><tp:taxon-name-part taxon-name-part-type="genus" reg="Travisia">Travisia</tp:taxon-name-part><tp:taxon-name-part taxon-name-part-type="species" reg="hobsonae">hobsonae</tp:taxon-name-part></tp:taxon-name></italic> Santos, 1977, <italic><tp:taxon-name><tp:taxon-name-part taxon-name-part-type="genus" reg="Travisia">Travisia</tp:taxon-name-part><tp:taxon-name-part taxon-name-part-type="species" reg="brevis">brevis</tp:taxon-name-part></tp:taxon-name></italic> Moore, 1923, and <italic><tp:taxon-name><tp:taxon-name-part taxon-name-part-type="genus" reg="Travisia">Travisia</tp:taxon-name-part><tp:taxon-name-part taxon-name-part-type="species" reg="forbesii">forbesii</tp:taxon-name-part><tp:taxon-name-part taxon-name-part-type="subspecies" reg="intermedia">intermedia</tp:taxon-name-part></tp:taxon-name></italic> Annenkova, 1937.</p><p><italic><tp:taxon-name><tp:taxon-name-part taxon-name-part-type="genus" reg="Travisia">Travisia</tp:taxon-name-part><tp:taxon-name-part taxon-name-part-type="species" reg="chinensis">chinensis</tp:taxon-name-part></tp:taxon-name></italic> differs in the start of parapodial lappets (chaetiger 19) from <italic><tp:taxon-name><tp:taxon-name-part taxon-name-part-type="genus" reg="Travisia">T.</tp:taxon-name-part><tp:taxon-name-part taxon-name-part-type="species" reg="amadoi">amadoi</tp:taxon-name-part></tp:taxon-name></italic> (chaetiger 12), <italic><tp:taxon-name><tp:taxon-name-part taxon-name-part-type="genus" reg="Travisia">T.</tp:taxon-name-part><tp:taxon-name-part taxon-name-part-type="species" reg="araciae">araciae</tp:taxon-name-part></tp:taxon-name></italic> (chaetiger 13), and <italic><tp:taxon-name><tp:taxon-name-part taxon-name-part-type="genus" reg="Travisia">T.</tp:taxon-name-part><tp:taxon-name-part taxon-name-part-type="species" reg="hobsonae">hobsonae</tp:taxon-name-part></tp:taxon-name></italic> (chaetiger 1). <italic><tp:taxon-name><tp:taxon-name-part taxon-name-part-type="genus" reg="Travisia">Travisia</tp:taxon-name-part><tp:taxon-name-part taxon-name-part-type="species" reg="chinensis">chinensis</tp:taxon-name-part></tp:taxon-name></italic> differs from <italic><tp:taxon-name><tp:taxon-name-part taxon-name-part-type="genus" reg="Travisia">T.</tp:taxon-name-part><tp:taxon-name-part taxon-name-part-type="species" reg="brevis">brevis</tp:taxon-name-part></tp:taxon-name></italic> in the following morphological characters: the number of branchiae (&gt;25 pairs in <italic><tp:taxon-name><tp:taxon-name-part taxon-name-part-type="genus" reg="Travisia">T.</tp:taxon-name-part><tp:taxon-name-part taxon-name-part-type="species" reg="chinensis">chinensis</tp:taxon-name-part></tp:taxon-name></italic> vs 22 pairs in <italic><tp:taxon-name><tp:taxon-name-part taxon-name-part-type="genus" reg="Travisia">T.</tp:taxon-name-part><tp:taxon-name-part taxon-name-part-type="species" reg="brevis">brevis</tp:taxon-name-part></tp:taxon-name></italic>); the shape of the prostomium (conical vs short blunt cone), and segments without parapodial lappets (last four segments vs last two segments).</p><p><italic><tp:taxon-name><tp:taxon-name-part taxon-name-part-type="genus" reg="Travisia">Travisia</tp:taxon-name-part><tp:taxon-name-part taxon-name-part-type="species" reg="forbesii">forbesii</tp:taxon-name-part><tp:taxon-name-part taxon-name-part-type="subspecies" reg="intermedia">intermedia</tp:taxon-name-part></tp:taxon-name></italic> and <italic><tp:taxon-name><tp:taxon-name-part taxon-name-part-type="genus" reg="Travisia">T.</tp:taxon-name-part><tp:taxon-name-part taxon-name-part-type="species" reg="olens">olens</tp:taxon-name-part></tp:taxon-name></italic> are not easily distinguished from <italic><tp:taxon-name><tp:taxon-name-part taxon-name-part-type="genus" reg="Travisia">T.</tp:taxon-name-part><tp:taxon-name-part taxon-name-part-type="species" reg="chinensis">chinensis</tp:taxon-name-part></tp:taxon-name></italic> more by lack of information. According to the original description, the former two lack exact data on the position of parapodial lappets, and a re-examination of the types of the two species is needed.</p></tp:treatment-sec><tp:treatment-sec sec-type="type locality" id="SECID0EIIAG"><title>Type locality.</title><p>According to <xref ref-type="bibr" rid="B18">Salazar-Vallejo et al. (2014)</xref>, the type locality was probably the coastal waters of Qingdao. <xref ref-type="bibr" rid="B4">Dauvin and Bellan (1994)</xref> also stated that the holotype was from the North-western Pacific. Until now, we have not found any other specimens of <italic><tp:taxon-name><tp:taxon-name-part taxon-name-part-type="genus" reg="Travisia">T.</tp:taxon-name-part><tp:taxon-name-part taxon-name-part-type="species" reg="chinensis">chinensis</tp:taxon-name-part></tp:taxon-name></italic> in the seas of China, based on the materials of <abbrev xmlns:xlink="http://www.w3.org/1999/xlink" xlink:title="Marine Biological Museum" id="ABBRID0EBJAG" xlink:type="simple">MBM</abbrev>.</p></tp:treatment-sec><ref-list><ref id="B16"><mixed-citation xmlns:xlink="http://www.w3.org/1999/xlink" xlink:type="simple"><person-group><name name-style="western"><surname>Kükenthal</surname><given-names>W</given-names></name></person-group> (<year>1887</year>) <article-title>Die Opheliaceen der Expedition der “Vettore Pisani”.</article-title><source>Jenaische Zeitschrift für Naturwissenschaft</source><volume>21</volume>: <fpage>361</fpage>–<lpage>373</lpage>. <ext-link xlink:type="simple" ext-link-type="uri" xlink:href="https://www.biodiversitylibrary.org/page/8612269">https://www.biodiversitylibrary.org/page/8612269</ext-link></mixed-citation></ref><ref id="B5"><mixed-citation xmlns:xlink="http://www.w3.org/1999/xlink" xlink:type="simple"><person-group><name name-style="western"><surname>Fauvel</surname><given-names>P</given-names></name></person-group> (<year>1932</year>) <article-title><tp:taxon-name><tp:taxon-name-part taxon-name-part-type="phylum">Annelida</tp:taxon-name-part></tp:taxon-name><tp:taxon-name><tp:taxon-name-part taxon-name-part-type="class">Polychaeta</tp:taxon-name-part></tp:taxon-name> of the Indian Museum.</article-title><source>Calcutta Memoirs of the Indian Museum</source><volume>12</volume>(<issue>1</issue>): <fpage>1</fpage>–<lpage>262</lpage>.</mixed-citation></ref><ref id="B18"><mixed-citation xmlns:xlink="http://www.w3.org/1999/xlink" xlink:type="simple"><person-group><name name-style="western"><surname>Salazar-Vallejo</surname><given-names>SI</given-names></name><name name-style="western"><surname>Carrera-Parra</surname><given-names>LF</given-names></name><name name-style="western"><surname>Muir</surname><given-names>AI</given-names></name><name name-style="western"><surname>de Léon-González</surname><given-names>JA</given-names></name><name name-style="western"><surname>Piotrowski</surname><given-names>C</given-names></name><name name-style="western"><surname>Sato</surname><given-names>M</given-names></name></person-group> (<year>2014</year>) <article-title>Polychaete species (<tp:taxon-name><tp:taxon-name-part taxon-name-part-type="phylum">Annelida</tp:taxon-name-part></tp:taxon-name>) described from the Philippine and China Seas.</article-title><source>Zootaxa</source><volume>3842</volume>(<issue>1</issue>): <fpage>1</fpage>–<lpage>68</lpage>. <ext-link xlink:type="simple" ext-link-type="doi" xlink:href="10.11646/zootaxa.3842.1.1">https://doi.org/10.11646/zootaxa.3842.1.1</ext-link></mixed-citation></ref><ref id="B4"><mixed-citation xmlns:xlink="http://www.w3.org/1999/xlink" xlink:type="simple"><person-group><name name-style="western"><surname>Dauvin</surname><given-names>JC</given-names></name><name name-style="western"><surname>Bellan</surname><given-names>G</given-names></name></person-group> (<year>1994</year>) <article-title>Systematics, ecology and biogeographical relationships in the family <tp:taxon-name><tp:taxon-name-part taxon-name-part-type="subfamily">Travisiinae</tp:taxon-name-part></tp:taxon-name> (<tp:taxon-name><tp:taxon-name-part taxon-name-part-type="class">Polychaeta</tp:taxon-name-part></tp:taxon-name>, <tp:taxon-name><tp:taxon-name-part taxon-name-part-type="family">Ophelidae</tp:taxon-name-part></tp:taxon-name>).</article-title><source>Mémoires du Muséum National d’Histoire Naturelle</source><volume>162</volume>: <fpage>169</fpage>–<lpage>184</lpage>.</mixed-citation></ref></ref-list></tp:taxon-treatment>
