# Supplementary material for: ﻿Redescription of a rarely encountered species Travisachinensis Grube, 1869 (Annelida, Travisiidae), including a description of a new species of Travisa from Amoy, China
Source: Zookeys. 2022 Nov 4;1128:1–17. doi: 10.3897/zookeys.1128.90020 (PMC9836580; doi:10.3897/zookeys.1128.90020)
Supplement: XML Treatment for Travisia amoyanus [file zookeys.1128.90020-treatment3.xml]

<!DOCTYPE tp:taxon-treatment
  PUBLIC "-//TaxonX//DTD Taxonomic Treatment Publishing DTD v0 20100105//EN" "tax-treatment-NSO.dtd">
<tp:taxon-treatment xmlns:tp="http://www.plazi.org/taxpub"><tp:treatment-meta><kwd-group><label>Taxon classification</label><kwd>
                  <named-content content-type="kingdom">Animalia</named-content>
                </kwd><kwd>
                  <named-content content-type="class">Polychaeta</named-content>
                </kwd><kwd>
                  <named-content content-type="family">Travisiidae</named-content>
                </kwd></kwd-group><mixed-citation publication-type="journal"><person-group><name><surname>Yang</surname><given-names>Deyuan</given-names></name><name><surname>Wu</surname><given-names>Xuwen</given-names></name><name><surname>Wang</surname><given-names>Zhi</given-names></name><name><surname>Zhao</surname><given-names>Xiaoyu</given-names></name><name><surname>Hwang</surname><given-names>Jiangshiou</given-names></name><name><surname>Cai</surname><given-names>Lizhe</given-names></name></person-group><article-title>﻿Redescription of a rarely encountered species <italic><tp:taxon-name><tp:taxon-name-part taxon-name-part-type="genus" reg="Travisa">Travisa</tp:taxon-name-part><tp:taxon-name-part taxon-name-part-type="species" reg="chinensis">chinensis</tp:taxon-name-part></tp:taxon-name></italic> Grube, 1869 (<tp:taxon-name><tp:taxon-name-part taxon-name-part-type="phylum">Annelida</tp:taxon-name-part></tp:taxon-name>, <tp:taxon-name><tp:taxon-name-part taxon-name-part-type="family">Travisiidae</tp:taxon-name-part></tp:taxon-name>), including a description of a new species of <italic><tp:taxon-name><tp:taxon-name-part taxon-name-part-type="genus" reg="Travisa">Travisa</tp:taxon-name-part></tp:taxon-name></italic> from Amoy, China</article-title><source>Zookeys</source><day>04</day><month>11</month><year>2022</year><volume>1128</volume><fpage>1</fpage><lpage>17</lpage><pub-id pub-id-type="doi">10.3897/zookeys.1128.90020</pub-id></mixed-citation></tp:treatment-meta><tp:nomenclature><label>﻿</label><tp:taxon-name>
                <object-id xmlns:xlink="http://www.w3.org/1999/xlink" content-type="arpha" xlink:type="simple">3670D2AA-B384-52A4-A6D9-032C6BF6375E</object-id>
                <tp:taxon-name-part taxon-name-part-type="genus" reg="Travisia">Travisia</tp:taxon-name-part>
                <tp:taxon-name-part taxon-name-part-type="species" reg="amoyanus">amoyanus</tp:taxon-name-part>
                <object-id xmlns:xlink="http://www.w3.org/1999/xlink" content-type="zoobank" xlink:type="simple">https://zoobank.org/0211D399-6360-4932-9AB6-993260F8A26C</object-id>
              </tp:taxon-name><tp:taxon-status xmlns:xlink="http://www.w3.org/1999/xlink" xlink:type="simple">sp. nov.</tp:taxon-status><xref ref-type="fig" rid="F4">Figs 4A–O</xref><xref ref-type="fig" rid="F5">, 5A–H</xref><tp:nomenclature-citation-list><tp:nomenclature-citation><tp:taxon-name>
                    <tp:taxon-name-part taxon-name-part-type="genus" reg="Travisia">Travisia</tp:taxon-name-part>
                    <tp:taxon-name-part taxon-name-part-type="species" reg="chinensis">chinensis</tp:taxon-name-part>
                  </tp:taxon-name><comment>Monro, 1934: 374, fig. 8.</comment></tp:nomenclature-citation></tp:nomenclature-citation-list></tp:nomenclature><tp:treatment-sec sec-type="material" id="SECID0EDLAG"><title>Material examined.</title><p><bold><italic>Holotype</italic>.</bold> Complete MBM287243: Xiamen, China, <named-content xmlns:xlink="http://www.w3.org/1999/xlink" content-type="dwc:verbatimCoordinates" xlink:type="simple"><named-content content-type="geo-json" specific-use="{&#34;type&#34;:&#34;Point&#34;,&#34;coordinates&#34;:[118.186500,24.452333]}" id="NCID0ERLAG" xlink:type="simple">24°27.14'N, 118°11.19'E</named-content></named-content>, 24 July 2021, ethanol. <bold><italic>Paratypes</italic>.</bold> One complete (MBM193597), two complete (MBM286089), Xiamen, China, <named-content xmlns:xlink="http://www.w3.org/1999/xlink" content-type="dwc:verbatimCoordinates" xlink:type="simple"><named-content content-type="geo-json" specific-use="{&#34;type&#34;:&#34;Point&#34;,&#34;coordinates&#34;:[118.168167,24.584000]}" id="NCID0E4LAG" xlink:type="simple">24°35.04'N, 118°10.09'E</named-content></named-content>, 19 April 1963, formalin. Five complete (MBM286088), Xiamen, China, <named-content xmlns:xlink="http://www.w3.org/1999/xlink" content-type="dwc:verbatimCoordinates" xlink:type="simple"><named-content content-type="geo-json" specific-use="{&#34;type&#34;:&#34;Point&#34;,&#34;coordinates&#34;:[118.168500,24.438333]}" id="NCID0EFMAG" xlink:type="simple">24°26.30'N, 118°10.11'E</named-content></named-content>, 2014–2016, formalin. Four complete (MBM286075), Xiamen, China, <named-content xmlns:xlink="http://www.w3.org/1999/xlink" content-type="dwc:verbatimCoordinates" xlink:type="simple"><named-content content-type="geo-json" specific-use="{&#34;type&#34;:&#34;Point&#34;,&#34;coordinates&#34;:[118.271667,24.508167]}" id="NCID0ENMAG" xlink:type="simple">24°30.49'N, 118°16.30'E</named-content></named-content>, 2014–2016, formalin. One complete (MBM287244), one complete (MBM287245), one complete (MBM287248), one complete (MBM287249), one complete (MBM287250), same data as the holotype, ethanol one complete (MBM287246), one complete (MBM287247), same data as the holotype, formalin.</p></tp:treatment-sec><tp:treatment-sec sec-type="diagnosis" id="SECID0ESMAG"><title>Diagnosis.</title><p>Prostomium pointed, conical. Body with 34 or 35 segments and 33 or 34 chaetigers. Branchiae cirriform from chaetiger 2 to chaetiger 28–32. Larger triangular lateral parapodia lobes or lappets well developed from chaetiger 15. Pygidium with a larger ventral triangular cirrus and about six lateral cirri around.</p></tp:treatment-sec><tp:treatment-sec sec-type="description" id="SECID0EXMAG"><title>Description.</title><p>Preserved specimens white to grey, and living specimens reddish (Fig. <xref ref-type="fig" rid="F4">4D, F, G</xref>). Body length 18.0–45.0 mm (holotype, 30.0 mm) and 2.0–5.6 (holotype, 3.0 mm) width at widest segment. Prostomium conical, distally pointed. Eyes and prostomial processes absent (Fig. <xref ref-type="fig" rid="F4">4A–C, H–N</xref>). Peristomium with a pair of nuchal organs (Fig. <xref ref-type="fig" rid="F4">4A, H, L</xref>). Mouth opening between chaetiger 1 and 2 (Fig. <xref ref-type="fig" rid="F4">4C, D, M</xref>). Body surface with fine papillae except the distal part of prostomium and branchiae (Fig. <xref ref-type="fig" rid="F4">4A–E, G–M</xref>).</p><fig id="F4" position="float" orientation="portrait"><object-id xmlns:xlink="http://www.w3.org/1999/xlink" content-type="doi" xlink:type="simple">10.3897/zookeys.1128.90020.figure4</object-id><object-id xmlns:xlink="http://www.w3.org/1999/xlink" content-type="arpha" xlink:type="simple">CA732756-F2DA-5371-A36D-6C58162A7878</object-id><label>Figure 4.</label><caption><p><italic><tp:taxon-name><tp:taxon-name-part taxon-name-part-type="genus" reg="Travisia">Travisia</tp:taxon-name-part><tp:taxon-name-part taxon-name-part-type="species" reg="amoyanus">amoyanus</tp:taxon-name-part></tp:taxon-name></italic> sp. nov. <bold>A–F</bold> holotype (MBM287243) <bold>H–O</bold> paratypes (<bold>H</bold> MBM193597; <bold>I–K</bold> MBM287249; <bold>L</bold> MBM287248; <bold>M–O</bold> MBM287244) <bold>A–C</bold> living specimen in dorsal, lateral, and ventral view, respectively <bold>D</bold> fixed specimen in ventral view <bold>E</bold> same, in dorsal view <bold>F</bold> detail of capillary chaeta <bold>G</bold> tube <bold>H</bold> fixed specimen in lateral view <bold>I–K</bold> alive, in dorsal, lateral, and ventral views, respectively <bold>L</bold> alive, in lateral view <bold>M–O</bold> alive, dorsal, lateral, and ventral views, respectively. Abbreviations: pr, prostomium; per, peristomium; nuO, nuchal organ; mo, mouth; br, branchiae; chaet, chaetiger; IntP, interramal papilla; Pl, parapodia lateral lappet; np, nephridial pores; ntc, notochaetae; npc, neurochaetae; Py, pygidium; ac, anal cirri; Vc, Pygidial ventralmost cirrus.</p></caption><graphic xmlns:xlink="http://www.w3.org/1999/xlink" xlink:href="zookeys-1128-001_article-90020__-g004.jpg" position="float" orientation="portrait" xlink:type="simple" id="oo_765768.jpg"><uri content-type="original_file" xlink:type="simple">https://binary.pensoft.net/fig/765768</uri></graphic></fig><p>Branchiae simple, cirriform with 27–31 pairs (holotype: 31 pairs on the left side, 30 pairs on the right side), from chaetigers 2 to chaetigers 28–32. In preserved specimens, branchiae length nearly uniform except for chaetiger 2 and about the last 10 chaetigers.</p><p>Body with 34 or 35 segments and corresponding 33 or 34 chaetigers. All chaetae capillary, with a narrow wing (limbate) at one side (Fig. <xref ref-type="fig" rid="F5">5 F</xref>).</p><fig id="F5" position="float" orientation="portrait"><object-id xmlns:xlink="http://www.w3.org/1999/xlink" content-type="doi" xlink:type="simple">10.3897/zookeys.1128.90020.figure5</object-id><object-id xmlns:xlink="http://www.w3.org/1999/xlink" content-type="arpha" xlink:type="simple">A0FD2DB7-CCC4-557B-985C-94C4F1E56264</object-id><label>Figure 5.</label><caption><p><italic><tp:taxon-name><tp:taxon-name-part taxon-name-part-type="genus" reg="Travisia">Travisia</tp:taxon-name-part><tp:taxon-name-part taxon-name-part-type="species" reg="amoyanus">amoyanus</tp:taxon-name-part></tp:taxon-name></italic> sp. nov., stained with methyl green. Paratypes (<bold>A, B</bold> MBM286089-spec.1; <bold>C–F</bold> MBM286089-spec.2) and non-type specimen (<bold>G, H</bold> MBM286088-Spec.1) <bold>A, C, G</bold> whole body in dorsal view <bold>B, E, H</bold> whole body in ventral view <bold>D</bold> posterior end in dorsal view <bold>F</bold> posterior region in ventral view Abbreviations: Vc, Pygidial ventralmost cirrus.</p></caption><graphic xmlns:xlink="http://www.w3.org/1999/xlink" xlink:href="zookeys-1128-001_article-90020__-g005.jpg" position="float" orientation="portrait" xlink:type="simple" id="oo_765769.jpg"><uri content-type="original_file" xlink:type="simple">https://binary.pensoft.net/fig/765769</uri></graphic></fig><p>Parapodia biramous, without pre- and postchaetal lobes, notopodial and neuropodial chaetal rami well separated except the posterior end. Interramal pores or lateral sense organs between notopodial and neuropiodial chaetal rami from chaetiger 1 to every succeeding segment, except that occasionally hidden or absent on segment 34 or 35.</p><p>Prominent parapodia lateral lappets from chaetiger 15, well developed. Notopodial lobes (lappets) above the bundle of notochaetae. Neuropodial lobes below neurochaetae but missing on last one or two chaetigers. Notopodial and neuropodial lobes triangular except toward the anus, where they become longer and more cylindrical.</p><p>Nephridial pores present on chaetigers 3–14, anterior and posterior pores smaller than middle ones. First chaetiger biannulate, chaetigers 2–19 triannulate ventrally and dorsally, chaetigers 20–27 biannulate, 28–34 (35) segments uniannulate. Posterior margin of the last seven or eight segments with more or less obvious crenulations dorsally. Midventral groove absent, if have, present from last four segments (Fig. <xref ref-type="fig" rid="F4">4D</xref>).</p><p>Pygidium as long as about last three segments with a larger triangular mid-ventral process and six lobes. Inner anus with many cirriform papillae.</p></tp:treatment-sec><tp:treatment-sec sec-type="MG staining pattern" id="SECID0E4QAG"><title><abbrev xmlns:xlink="http://www.w3.org/1999/xlink" xlink:title="Methyl green" id="ABBRID0ECRAG" xlink:type="simple">MG</abbrev> staining pattern.</title><p>The body surface of specimens has a distinctive staining pattern: the posterior part of the first and the third ring of chaetigers 2–14 show significant staining; from chaetigers 15 to the posterior end the body is deeply stained (Fig. <xref ref-type="fig" rid="F5">5</xref>).</p></tp:treatment-sec><tp:treatment-sec sec-type="variation" id="SECID0EMRAG"><title>Variations.</title><p>Morphological comparison of 23 specimens is provided (Suppl. material <xref ref-type="supplementary-material" rid="S1">1</xref>: table S5). Maximum length ranged from 1.8 to 4.5 mm. Branchiae distribution is frequently asymmetrical on both sides of the body, most specimens have a narrow range (<italic>N</italic> = ±1), except MBM286089-spec.3 (28 pairs on left, 31 pairs on right).</p><p>The maximum number of branchiae ranged from 27–31 pairs among individuals (Fig. <xref ref-type="fig" rid="F6">6</xref>). Eighteen specimens had 34 segments, and five specimens had 35 segments. Fourteen specimens had 34 chaetigers, and nine specimens had 33 chaetigers.</p><fig id="F6" position="float" orientation="portrait"><object-id xmlns:xlink="http://www.w3.org/1999/xlink" content-type="doi" xlink:type="simple">10.3897/zookeys.1128.90020.figure6</object-id><object-id xmlns:xlink="http://www.w3.org/1999/xlink" content-type="arpha" xlink:type="simple">0AC76D02-7A02-5566-A3B6-8877365E62D3</object-id><label>Figure 6.</label><caption><p>Scatter diagram illustrating variability of five key characters with the body length. Abbreviations: Toc, total number of chaetigers; Tos, total number of segments; Mob, Maximum of branchiae; Sopl, start of parapodial lappets on chaetiger; Sob, start of branchiae.</p></caption><graphic xmlns:xlink="http://www.w3.org/1999/xlink" xlink:href="zookeys-1128-001_article-90020__-g006.jpg" position="float" orientation="portrait" xlink:type="simple" id="oo_765770.jpg"><uri content-type="original_file" xlink:type="simple">https://binary.pensoft.net/fig/765770</uri></graphic></fig><p>Body subfusiform in preserved specimens, swollen medially (Fig. <xref ref-type="fig" rid="F5">5D, E</xref>), while in living specimens, the segments are nearly equal between the prostomium and the anus, usually swollen at the anterior part of the body because of the worm’s peristalsis (Fig. <xref ref-type="fig" rid="F5">5A–C, H–N</xref>).</p></tp:treatment-sec><tp:treatment-sec sec-type="type locality" id="SECID0EUSAG"><title>Type locality.</title><p>Coastal waters of Xiamen, China.</p></tp:treatment-sec><tp:treatment-sec sec-type="etymology" id="SECID0EZSAG"><title>Etymology.</title><p>The specific epithet, <italic>amoyanus</italic>, refers to the type locality of Amoy, the pronunciation of local dialect of Xiamen, a coastal city in Fujian Province, China.</p></tp:treatment-sec><tp:treatment-sec sec-type="biology" id="SECID0EBTAG"><title>Biology.</title><p><italic><tp:taxon-name><tp:taxon-name-part taxon-name-part-type="genus" reg="Travisia">Travisia</tp:taxon-name-part><tp:taxon-name-part taxon-name-part-type="species" reg="amoyanus">amoyanus</tp:taxon-name-part></tp:taxon-name></italic> inhabits sandy sediments from the intertidal to the subtidal (1–2 m depth). It can be strongly malodorous, and the body surface is covered by a viscous mucus tube with sand grains adhering (Fig. <xref ref-type="fig" rid="F5">5F</xref>).</p></tp:treatment-sec><tp:treatment-sec sec-type="remarks" id="SECID0EWTAG"><title>Remarks.</title><p><italic><tp:taxon-name><tp:taxon-name-part taxon-name-part-type="genus" reg="Travisia">Travisia</tp:taxon-name-part><tp:taxon-name-part taxon-name-part-type="species" reg="amoyanus">amoyanus</tp:taxon-name-part></tp:taxon-name></italic> sp. nov. clearly differs from <italic><tp:taxon-name><tp:taxon-name-part taxon-name-part-type="genus" reg="Travisia">T.</tp:taxon-name-part><tp:taxon-name-part taxon-name-part-type="species" reg="chinensis">chinensis</tp:taxon-name-part></tp:taxon-name></italic> in the total number of segments and chaetigers, the beginning of parapodial lappets, and the shape of pygidium. In <italic><tp:taxon-name><tp:taxon-name-part taxon-name-part-type="genus" reg="Travisia">T.</tp:taxon-name-part><tp:taxon-name-part taxon-name-part-type="species" reg="amoyanus">amoyanus</tp:taxon-name-part></tp:taxon-name></italic> (34 or 35 segments, 33 or 34 chaetigers), parapodial lappets start from chaetiger 15 and the pygidium with a large triangular mid-ventral process, whereas in <italic><tp:taxon-name><tp:taxon-name-part taxon-name-part-type="genus" reg="Travisia">T.</tp:taxon-name-part><tp:taxon-name-part taxon-name-part-type="species" reg="chinensis">chinensis</tp:taxon-name-part></tp:taxon-name></italic> (30 segments, 29 chaetigers), neuropodial lappets start from chaetiger 16 and notopodial lappets from chaetiger 19 and the pygidium bears no large triangular mid-ventral lobe.</p><p><italic><tp:taxon-name><tp:taxon-name-part taxon-name-part-type="genus" reg="Travisia">Travisia</tp:taxon-name-part><tp:taxon-name-part taxon-name-part-type="species" reg="amoyanus">amoyanus</tp:taxon-name-part></tp:taxon-name></italic> sp. nov. resembles several species in having a similar number of segments and chaetigers (35–36), such as <italic><tp:taxon-name><tp:taxon-name-part taxon-name-part-type="genus" reg="Travisia">T.</tp:taxon-name-part><tp:taxon-name-part taxon-name-part-type="species" reg="concinna">concinna</tp:taxon-name-part></tp:taxon-name></italic> (Kinberg, 1866) (35 segments and chaetigers) from South Africa, <italic><tp:taxon-name><tp:taxon-name-part taxon-name-part-type="genus" reg="Travisia">T.</tp:taxon-name-part><tp:taxon-name-part taxon-name-part-type="species" reg="arborifera">arborifera</tp:taxon-name-part></tp:taxon-name></italic> (36 chaetigers) from Indian Ocean, and <italic><tp:taxon-name><tp:taxon-name-part taxon-name-part-type="genus" reg="Travisia">T.</tp:taxon-name-part><tp:taxon-name-part taxon-name-part-type="species" reg="filamentosa">filamentosa</tp:taxon-name-part></tp:taxon-name></italic> (35–36 segments, 35 chaetigers) from California. However, <italic><tp:taxon-name><tp:taxon-name-part taxon-name-part-type="genus" reg="Travisia">T.</tp:taxon-name-part><tp:taxon-name-part taxon-name-part-type="species" reg="amoyanus">amoyanus</tp:taxon-name-part></tp:taxon-name></italic> sp. nov. can be distinguished from <italic><tp:taxon-name><tp:taxon-name-part taxon-name-part-type="genus" reg="Travisia">T.</tp:taxon-name-part><tp:taxon-name-part taxon-name-part-type="species" reg="arborifera">arborifera</tp:taxon-name-part></tp:taxon-name></italic> and <italic><tp:taxon-name><tp:taxon-name-part taxon-name-part-type="genus" reg="Travisia">T.</tp:taxon-name-part><tp:taxon-name-part taxon-name-part-type="species" reg="filamentosa">filamentosa</tp:taxon-name-part></tp:taxon-name></italic> by having cirriform branchiae, the latter two species have branched branchiae. <italic><tp:taxon-name><tp:taxon-name-part taxon-name-part-type="genus" reg="Travisia">Travisia</tp:taxon-name-part><tp:taxon-name-part taxon-name-part-type="species" reg="amoyanus">amoyanus</tp:taxon-name-part></tp:taxon-name></italic> sp. nov. differs still from <italic><tp:taxon-name><tp:taxon-name-part taxon-name-part-type="genus" reg="Travisia">T.</tp:taxon-name-part><tp:taxon-name-part taxon-name-part-type="species" reg="concinna">concinna</tp:taxon-name-part></tp:taxon-name></italic> in having 31 (vs 33) pairs of branchiae, and parapodial lappets starting from chaetiger 15 (vs 17 or 18). In addition, <italic><tp:taxon-name><tp:taxon-name-part taxon-name-part-type="genus" reg="Travisia">T.</tp:taxon-name-part><tp:taxon-name-part taxon-name-part-type="species" reg="amoyanus">amoyanus</tp:taxon-name-part></tp:taxon-name></italic> sp. nov. has 31 pairs of branchiae and parapodial lappets from chaetigers 15, while <italic><tp:taxon-name><tp:taxon-name-part taxon-name-part-type="genus" reg="Travisia">T.</tp:taxon-name-part><tp:taxon-name-part taxon-name-part-type="species" reg="fusiformis">fusiformis</tp:taxon-name-part></tp:taxon-name></italic> Kudenov, 1975 has 34 pairs of branchiae, notopodial lappets from chaetigers 2 and neuropodial lappets from chaetiger 17.</p><p><italic><tp:taxon-name><tp:taxon-name-part taxon-name-part-type="genus" reg="Travisia">Travisia</tp:taxon-name-part><tp:taxon-name-part taxon-name-part-type="species" reg="amoyanus">amoyanus</tp:taxon-name-part></tp:taxon-name></italic> sp. nov. is much closer to <italic><tp:taxon-name><tp:taxon-name-part taxon-name-part-type="genus" reg="Travisia">T.</tp:taxon-name-part><tp:taxon-name-part taxon-name-part-type="species" reg="japonica">japonica</tp:taxon-name-part></tp:taxon-name></italic> Fujiwara, 1933 from Japan and <italic><tp:taxon-name><tp:taxon-name-part taxon-name-part-type="genus" reg="Travisia">T.</tp:taxon-name-part><tp:taxon-name-part taxon-name-part-type="species" reg="gigas">gigas</tp:taxon-name-part></tp:taxon-name></italic> Hartman, 1938 from California in the starting segments of parapodial lappets. But, the new species and <italic><tp:taxon-name><tp:taxon-name-part taxon-name-part-type="genus" reg="Travisia">T.</tp:taxon-name-part><tp:taxon-name-part taxon-name-part-type="species" reg="gigas">gigas</tp:taxon-name-part></tp:taxon-name></italic> can be distinguished in the following aspects: (1) 34 or 35 segments and 33 or 34 chaetigers in <italic><tp:taxon-name><tp:taxon-name-part taxon-name-part-type="genus" reg="Travisia">T.</tp:taxon-name-part><tp:taxon-name-part taxon-name-part-type="species" reg="amoyanus">amoyanus</tp:taxon-name-part></tp:taxon-name></italic>, 46 segments and 46 chaetigers in <italic><tp:taxon-name><tp:taxon-name-part taxon-name-part-type="genus" reg="Travisia">T.</tp:taxon-name-part><tp:taxon-name-part taxon-name-part-type="species" reg="gigas">gigas</tp:taxon-name-part></tp:taxon-name></italic>; (2) 31 pairs of branchiae in <italic><tp:taxon-name><tp:taxon-name-part taxon-name-part-type="genus" reg="Travisia">T.</tp:taxon-name-part><tp:taxon-name-part taxon-name-part-type="species" reg="amoyanus">amoyanus</tp:taxon-name-part></tp:taxon-name></italic>, 44 pairs in <italic><tp:taxon-name><tp:taxon-name-part taxon-name-part-type="genus" reg="Travisia">T.</tp:taxon-name-part><tp:taxon-name-part taxon-name-part-type="species" reg="gigas">gigas</tp:taxon-name-part></tp:taxon-name></italic>; (3) pygidium with a large triangular mid-ventral process and six cylindrical lobes in <italic><tp:taxon-name><tp:taxon-name-part taxon-name-part-type="genus" reg="Travisia">T.</tp:taxon-name-part><tp:taxon-name-part taxon-name-part-type="species" reg="amoyanus">amoyanus</tp:taxon-name-part></tp:taxon-name></italic>, without triangular mid-ventral process in <italic><tp:taxon-name><tp:taxon-name-part taxon-name-part-type="genus" reg="Travisia">T.</tp:taxon-name-part><tp:taxon-name-part taxon-name-part-type="species" reg="gigas">gigas</tp:taxon-name-part></tp:taxon-name></italic>.</p><p><italic><tp:taxon-name><tp:taxon-name-part taxon-name-part-type="genus" reg="Travisia">Travisia</tp:taxon-name-part><tp:taxon-name-part taxon-name-part-type="species" reg="japonica">japonica</tp:taxon-name-part></tp:taxon-name></italic> is considered to have a wide-ranging body segment count (32–43 segments), and the species has been recorded from a wide range of geographic regions (<xref ref-type="bibr" rid="B4">Dauvin and Bellan 1994</xref>). However, <xref ref-type="bibr" rid="B6">Fujiwara (1933)</xref> stated explicitly that <italic><tp:taxon-name><tp:taxon-name-part taxon-name-part-type="genus" reg="Travisia">T.</tp:taxon-name-part><tp:taxon-name-part taxon-name-part-type="species" reg="japonica">japonica</tp:taxon-name-part></tp:taxon-name></italic> has a relatively fixed number of segments (39, seldom 40) based on examination of a considerable number of specimens. Therefore, in this comparison, we used the original description data and suggest that records of <italic><tp:taxon-name><tp:taxon-name-part taxon-name-part-type="genus" reg="Travisia">T.</tp:taxon-name-part><tp:taxon-name-part taxon-name-part-type="species" reg="japonica">japonica</tp:taxon-name-part></tp:taxon-name></italic> from non-Japanese areas need to be re-evaluated and might represent potentially undescribed species.</p><p><italic><tp:taxon-name><tp:taxon-name-part taxon-name-part-type="genus" reg="Travisia">Travisia</tp:taxon-name-part><tp:taxon-name-part taxon-name-part-type="species" reg="amoyanus">amoyanus</tp:taxon-name-part></tp:taxon-name></italic> sp. nov. is distinguishable from <italic><tp:taxon-name><tp:taxon-name-part taxon-name-part-type="genus" reg="Travisia">T.</tp:taxon-name-part><tp:taxon-name-part taxon-name-part-type="species" reg="japonica">japonica</tp:taxon-name-part></tp:taxon-name></italic> by the following characters: the number of segments (34 or 35 in <italic><tp:taxon-name><tp:taxon-name-part taxon-name-part-type="genus" reg="Travisia">T.</tp:taxon-name-part><tp:taxon-name-part taxon-name-part-type="species" reg="amoyanus">amoyanus</tp:taxon-name-part></tp:taxon-name></italic> vs 39 or 40 in <italic><tp:taxon-name><tp:taxon-name-part taxon-name-part-type="genus" reg="Travisia">T.</tp:taxon-name-part><tp:taxon-name-part taxon-name-part-type="species" reg="japonica">japonica</tp:taxon-name-part></tp:taxon-name></italic>), the number of chaetigers (33 or 34 in <italic><tp:taxon-name><tp:taxon-name-part taxon-name-part-type="genus" reg="Travisia">T.</tp:taxon-name-part><tp:taxon-name-part taxon-name-part-type="species" reg="amoyanus">amoyanus</tp:taxon-name-part></tp:taxon-name></italic> vs 39 or 40 in <italic><tp:taxon-name><tp:taxon-name-part taxon-name-part-type="genus" reg="Travisia">T.</tp:taxon-name-part><tp:taxon-name-part taxon-name-part-type="species" reg="japonica">japonica</tp:taxon-name-part></tp:taxon-name></italic>), the number of branchiae (27–31 pairs in <italic><tp:taxon-name><tp:taxon-name-part taxon-name-part-type="genus" reg="Travisia">T.</tp:taxon-name-part><tp:taxon-name-part taxon-name-part-type="species" reg="amoyanus">amoyanus</tp:taxon-name-part></tp:taxon-name></italic> vs 25 pairs in <italic><tp:taxon-name><tp:taxon-name-part taxon-name-part-type="genus" reg="Travisia">T.</tp:taxon-name-part><tp:taxon-name-part taxon-name-part-type="species" reg="japonica">japonica</tp:taxon-name-part></tp:taxon-name></italic>), the distribution of interramal pores (1–33 or 34 chaetigers in <italic><tp:taxon-name><tp:taxon-name-part taxon-name-part-type="genus" reg="Travisia">T.</tp:taxon-name-part><tp:taxon-name-part taxon-name-part-type="species" reg="amoyanus">amoyanus</tp:taxon-name-part></tp:taxon-name></italic> vs 1–29 chaetigers in <italic><tp:taxon-name><tp:taxon-name-part taxon-name-part-type="genus" reg="Travisia">T.</tp:taxon-name-part><tp:taxon-name-part taxon-name-part-type="species" reg="japonica">japonica</tp:taxon-name-part></tp:taxon-name></italic>), the number of nephridial pores (12 pairs in <italic><tp:taxon-name><tp:taxon-name-part taxon-name-part-type="genus" reg="Travisia">T.</tp:taxon-name-part><tp:taxon-name-part taxon-name-part-type="species" reg="amoyanus">amoyanus</tp:taxon-name-part></tp:taxon-name></italic> vs 11 pairs in <italic><tp:taxon-name><tp:taxon-name-part taxon-name-part-type="genus" reg="Travisia">T.</tp:taxon-name-part><tp:taxon-name-part taxon-name-part-type="species" reg="japonica">japonica</tp:taxon-name-part></tp:taxon-name></italic>). In fact, the difference between these two species also had been noticed by <xref ref-type="bibr" rid="B22">Monro (1934</xref>: p374): “<italic><tp:taxon-name><tp:taxon-name-part taxon-name-part-type="genus" reg="Travisia">T.</tp:taxon-name-part><tp:taxon-name-part taxon-name-part-type="species" reg="japonica">japonica</tp:taxon-name-part></tp:taxon-name></italic> Fujiwara is close to <italic><tp:taxon-name><tp:taxon-name-part taxon-name-part-type="genus" reg="Travisia">T.</tp:taxon-name-part><tp:taxon-name-part taxon-name-part-type="species" reg="chinensis">chinensis</tp:taxon-name-part></tp:taxon-name></italic> (regarded herein as <italic><tp:taxon-name><tp:taxon-name-part taxon-name-part-type="genus" reg="Travisia">T.</tp:taxon-name-part><tp:taxon-name-part taxon-name-part-type="species" reg="amoyanus">amoyanus</tp:taxon-name-part></tp:taxon-name></italic>), but has 39 to 40 chaetigers”.</p></tp:treatment-sec><tp:treatment-sec sec-type="distribution" id="SECID0EJDBG"><title>Distribution.</title><p>Currently only found from Xiamen coastal waters.</p></tp:treatment-sec><tp:treatment-sec><!--Section generated to contain objects referenced in tp:taxon-treatment.--><supplementary-material xmlns:xlink="http://www.w3.org/1999/xlink" id="S1" position="float" orientation="portrait" xlink:type="simple"><object-id content-type="doi" xlink:type="simple">10.3897/zookeys.1128.90020.suppl1</object-id><object-id content-type="arpha" xlink:type="simple">975DE627-F19E-5672-B105-256FE70805E0</object-id><label>Supplementary material 1</label><caption><p>Tables</p></caption><statement content-type="dataType"><label>Data type</label><p>Morphological, phylogenetic.</p></statement><statement content-type="notes"><label>Explanation note</label><p><bold>Tables: table S1</bold>: Sampling information and museum registration numbers of <italic><tp:taxon-name><tp:taxon-name-part taxon-name-part-type="genus" reg="Travisia">Travisia</tp:taxon-name-part><tp:taxon-name-part taxon-name-part-type="species" reg="amoyanus">amoyanus</tp:taxon-name-part></tp:taxon-name></italic> sp. nov.; <bold>table S2</bold>: Primers and annealing temperatures used in this study; <bold>table S3</bold>: Information on taxa and sequences used in phylogenetic analyses; <bold>table S4</bold>: Pairwise distances in 18S fragment within and among species of <italic><tp:taxon-name><tp:taxon-name-part taxon-name-part-type="genus" reg="Travsiva">Travsiva</tp:taxon-name-part></tp:taxon-name></italic> based on Kimura 2-parameter (the lower-left corner) and p-distance model (the upper right corner); <bold>table S5</bold>: Main morphological characters of studied specimens of <italic><tp:taxon-name><tp:taxon-name-part taxon-name-part-type="genus" reg="Travisia">Travisia</tp:taxon-name-part><tp:taxon-name-part taxon-name-part-type="species" reg="amoyanus">amoyanus</tp:taxon-name-part></tp:taxon-name></italic> sp. nov.</p></statement><media xlink:href="zookeys-1128-001_article-90020__-s001.xlsx" mimetype="application" mime-subtype="vnd.openxmlformats-officedocument.spreadsheetml.sheet" position="float" orientation="portrait" xlink:type="simple" id="oo_765771.xlsx"><uri content-type="original_file" xlink:type="simple">https://binary.pensoft.net/file/765771</uri></media><permissions><license xlink:type="simple"><license-p>This dataset is made available under the Open Database License (http://opendatacommons.org/licenses/odbl/1.0/). The Open Database License (ODbL) is a license agreement intended to allow users to freely share, modify, and use this Dataset while maintaining this same freedom for others, provided that the original source and author(s) are credited.</license-p></license></permissions><attrib specific-use="authors">Deyuan Yang, Xuwen Wu, Zhi Wang, Xiaoyu Zhao, Jiangshiou Hwang, Lizhe Cai</attrib></supplementary-material></tp:treatment-sec><ref-list><ref id="B4"><mixed-citation xmlns:xlink="http://www.w3.org/1999/xlink" xlink:type="simple"><person-group><name name-style="western"><surname>Dauvin</surname><given-names>JC</given-names></name><name name-style="western"><surname>Bellan</surname><given-names>G</given-names></name></person-group> (<year>1994</year>) <article-title>Systematics, ecology and biogeographical relationships in the family <tp:taxon-name><tp:taxon-name-part taxon-name-part-type="subfamily">Travisiinae</tp:taxon-name-part></tp:taxon-name> (<tp:taxon-name><tp:taxon-name-part taxon-name-part-type="class">Polychaeta</tp:taxon-name-part></tp:taxon-name>, <tp:taxon-name><tp:taxon-name-part taxon-name-part-type="family">Ophelidae</tp:taxon-name-part></tp:taxon-name>).</article-title><source>Mémoires du Muséum National d’Histoire Naturelle</source><volume>162</volume>: <fpage>169</fpage>–<lpage>184</lpage>.</mixed-citation></ref><ref id="B6"><mixed-citation xmlns:xlink="http://www.w3.org/1999/xlink" xlink:type="simple"><person-group><name name-style="western"><surname>Fujiwara</surname><given-names>T</given-names></name></person-group> (<year>1933</year>) On a new species of Japanese <tp:taxon-name><tp:taxon-name-part taxon-name-part-type="class">Polychaeta</tp:taxon-name-part></tp:taxon-name>, <italic><tp:taxon-name><tp:taxon-name-part taxon-name-part-type="genus">Travisia</tp:taxon-name-part><tp:taxon-name-part taxon-name-part-type="species">japonica</tp:taxon-name-part></tp:taxon-name></italic> sp. nov. Journal of Science of the Hiroshima University, Series B, Division 1 (Zoology) 2: 91–103.</mixed-citation></ref><ref id="B22"><mixed-citation xmlns:xlink="http://www.w3.org/1999/xlink" xlink:type="simple"><person-group><name name-style="western"><surname>Monro</surname><given-names>CCA</given-names></name></person-group> (<year>1934</year>) On a collection of <tp:taxon-name><tp:taxon-name-part taxon-name-part-type="class">Polychaeta</tp:taxon-name-part></tp:taxon-name> from the coast of China. Annals and Magazine of Natural History (Series 10) 13: 353–380. <ext-link xlink:type="simple" ext-link-type="doi" xlink:href="10.1080/00222933408654824">https://doi.org/10.1080/00222933408654824</ext-link></mixed-citation></ref></ref-list></tp:taxon-treatment>
