# Supplementary material for: ﻿Redescription of a rarely encountered species Travisachinensis Grube, 1869 (Annelida, Travisiidae), including a description of a new species of Travisa from Amoy, China
Source: Zookeys. 2022 Nov 4;1128:1–17. doi: 10.3897/zookeys.1128.90020 (PMC9836580; doi:10.3897/zookeys.1128.90020)
Supplement: Supplementary material 1 — Tables [file zookeys-1128-001_article-90020__-s001.xlsx]

## Sheet: Table S1
Table S1. Sampling information and museum registration of Travisia amoyanus sp. nov.
Museum registration	Type Status	Location	Latitude	Longitude	Collection Date	Collector	Fixation
No.					(yyyy/mm/dd)
MBM287243	Holotype	Xiamen, China	24°27.14' N	118°11.19‘W	2021-07-24	DeyuanYang	95 % ethanol
MBM193597-sp.1	Paratype	Xiamen, China	24°35.04' N	118°10.09' W	1963-04-19	_	5-10% v/v formalin 75% to ethanol
MBM286089-sp.2	Paratype	Xiamen, China	24°35.04' N	118°10.09' W	1963-04-19	_	5-10% v/v formalin 75% to ethanol
MBM286089-sp.3	Paratype	Xiamen, China	24°35.04' N	118°10.09' W	1963-04-19	_	5-10% v/v formalin 75% to ethanol
MBM286088-sp.1	Paratype	Xiamen, China	24°26.30′N	118°10.11′W	2014-2016	Rao et al. (2020)	5-10% v/v formalin 75% to ethanol
MBM286088-sp.2	Paratype	Xiamen, China	24°26.30′N	118°10.11′W	2014-2016	Rao et al. (2020)	5-10% v/v formalin 75% to ethanol
MBM286088-sp.3	Paratype	Xiamen, China	24°26.30′N	118°10.11′W	2014-2016	Rao et al. (2020)	5-10% v/v formalin 75% to ethanol
MBM286088-sp.4	Paratype	Xiamen, China	24°26.30′N	118°10.11′W	2014-2016	Rao et al. (2020)	5-10% v/v formalin 75% to ethanol
MBM286088-sp.5	Paratype	Xiamen, China	24°26.30′N	118°10.11′W	2014-2016	Rao et al. (2020)	5-10% v/v formalin 75% to ethanol
MBM286075-sp.1	Paratype	Xiamen, China	24°30.49′N	118°16.30′W	2014-2016	Rao et al. (2020)	5-10% v/v formalin 75% to ethanol
MBM286075-sp.2	Paratype	Xiamen, China	24°30.49′N	118°16.30′W	2014-2016	Rao et al. (2020)	5-10% v/v formalin 75% to ethanol
MBM286075-sp.3	Paratype	Xiamen, China	24°30.49′N	118°16.30′W	2014-2016	Rao et al. (2020)	5-10% v/v formalin 75% to ethanol
MBM286075-sp.4	Paratype	Xiamen, China	24°30.49′N	118°16.30′W	2014-2016	Rao et al. (2020)	5-10% v/v formalin 75% to ethanol
MBM287244	Paratype	Xiamen, China	24°27.14' N	118°11.19‘W	2021-07-24	DeyuanYang	95 % Ethanol
MBM287245	Paratype	Xiamen, China	24°27.14' N	118°11.19‘W	2021-07-24	DeyuanYang	95 % Ethanol
MBM287246	Paratype	Xiamen, China	24°27.14' N	118°11.19‘W	2021-07-24	DeyuanYang	5-10% v/v formalin 75% to ethanol
MBM287247	Paratype	Xiamen, China	24°27.14' N	118°11.19‘W	2021-07-24	DeyuanYang	5-10% v/v formalin 75% to ethanol
MBM287248	Paratype	Xiamen, China	24°27.14' N	118°11.19‘W	2021-07-24	DeyuanYang	95 % ethanol
MBM287249	Paratype	Xiamen, China	24°27.14' N	118°11.19‘W	2021-07-24	DeyuanYang	95 % ethanol
MBM287250	Paratype	Xiamen, China	24°27.14' N	118°11.19‘W	2021-07-24	DeyuanYang	95 % ethanol
MBM287251	Paratype	Xiamen, China	24°27.14' N	118°11.19‘W	2022-06-16	DeyuanYang	95 % ethanol
MBM287252	Paratype	Xiamen, China	24°27.14' N	118°11.19‘W	2022-06-16	DeyuanYang	95 % ethanol
MBM287253	Paratype	Xiamen, China	24°27.14' N	118°11.19‘W	2022-06-16	DeyuanYang	95 % ethanol
Note：The newly collected specimens were narcotized with 7.5% MgCl2.6H2O in fresh water and then photographed before the fixation (Rouse and Pleijel 2001), two specimens were fixated in 5-10% v/v formalinsolution, later transferred to 75% ethanol, six specimens fixed in 95 ethanol, three specimens were frozen with liquid nitrogen and stored at −80°. Other collected specimens were fixated in 5-10% …
Rao, Y., Li, H., Chen, M., Huang, K., Chen, J., Xu, J., & Zhuang, G. (2020). Community structure and influencing factors of airborne microbial aerosols over three Chinese cities with contrasting social-economic levels. Atmosphere, 11(4), 317.
Rouse GW, Pleijel F. (2001) Polychaetes. Oxford University Press, London, 384 pp.

## Sheet: Table S2
Table S2. Primers and annealing temperatures used in this study
Gene	Primer ID	Primer Sequence (5’-3’)	Size (bp)	Temperature (℃)	Reference
16S	16SarL	CGCCTGTTTATCAAAAACAT	~450	48	Law et al. 2014
	16SbrH	CCGGTCTGAACTCAGATCACGT
	16Sann-f2	CCTGACYGTGCWAAGGTAGC	~350	50	Kobayashi and Kojima (2021)
	16Sann-r2	CCYTAAGYCAACAYCGAGGT
18S	18SA	AYCTGGTTGATCCTGCCAGT	~1800	55	Glover et al. 2016
	18SB	ACCTTGTTACGACTTTTACTTCCTC
	620F	TAAAGYTGYTGCAGTTAAA
	1324R	CGGCCATGCACCACC
28S	C1'	ACCCGCTGAATTTAAGCAT	~800	55	Glover et al. 2016
	D2	AACTCTCTCMTTCARAGTTC

## Sheet: Table S3
Table S3. List information of taxa and sequences used in phylogenetic analyses
Species name	Voucher number	16S	18S	28S	H3	COI	Source	Note
Travisia brevis Moore, 1923	-	HM746721	HM746749				Paul et al. (2010)
Travisia pupa Moore, 1906	-	HM746722	HM746733				Paul et al. (2010)
Travisia brevis Moore, 1923	-	HM746721	AY966901				Paul et al. (2010)
Travisia kerguelensis McIntosh,1885	-	-	KF511836				Law et al. (2013)
Travisia zieglerae Wiklund et al., 2019	NHMUK ANEA 2019.7162	MN217470	MN217512				Wiklund et al. (2019)
Travisia zieglerae Wiklund et al., 2019	NHMUK ANEA 2019.7163	MN217471	-				Wiklund et al. (2019)
Travisia zieglerae Wiklund et al., 2019	NHMUK ANEA 2019.7164	MN217472	-				Wiklund et al. (2019)
Travisia zieglerae Wiklund et al., 2019	NHMUK ANEA 2019.7165	MN217473	-				Wiklund et al. (2019)
Travisia zieglerae Wiklund et al., 2019	NHMUK ANEA 2019.7166	MN217474	-				Wiklund et al. (2019)
Travisia zieglerae Wiklund et al., 2019	NHMUK ANEA 2019.7167	MN217475	-				Wiklund et al. (2019)
Travisia zieglerae Wiklund et al., 2019	NHMUK ANEA 2019.7168	MN217476	-				Wiklund et al. (2019)
Travisia zieglerae Wiklund et al., 2019	NHMUK ANEA 2019.7169	MN217477	-				Wiklund et al. (2019)
Travisia zieglerae Wiklund et al., 2019	NHMUK ANEA 2019.7170	MN217478	-				Wiklund et al. (2019)
Travisia zieglerae Wiklund et al., 2019	NHMUK ANEA 2019.7171	MN217479	-				Wiklund et al. (2019)
Travisia zieglerae Wiklund et al., 2019	NHMUK ANEA 2019.7172	MN217480	-				Wiklund et al. (2019)
Travisia zieglerae Wiklund et al., 2019	NHMUK ANEA 2019.7173	MN217481	-				Wiklund et al. (2019)
Travisia zieglerae Wiklund et al., 2019	NHMUK ANEA 2019.7174	MN217482	-				Wiklund et al. (2019)
Travisia zieglerae Wiklund et al., 2019	NHMUK ANEA 2019.7175	MN217483	-				Wiklund et al. (2019)
Travisia zieglerae Wiklund et al., 2019	NHMUK ANEA 2019.7176	MN217484	-				Wiklund et al. (2019)
Travisia zieglerae Wiklund et al., 2019	NHMUK ANEA 2019.7177	MN217485	-				Wiklund et al. (2019)
Travisia zieglerae Wiklund et al., 2019	NHMUK ANEA 2019.7178	MN217486	-				Wiklund et al. (2019)
Travisia zieglerae Wiklund et al., 2019	NHMUK ANEA 2019.7179	MN217487	-				Wiklund et al. (2019)
Travisia zieglerae Wiklund et al., 2019	NHMUK ANEA 2019.7180	MN217488	-				Wiklund et al. (2019)
Travisia zieglerae Wiklund et al., 2019	NHMUK ANEA 2019.7181	MN217489	-				Wiklund et al. (2019)
Travisia zieglerae Wiklund et al., 2019	NHMUK ANEA 2019.7182	MN217490	-				Wiklund et al. (2019)
Travisia sp.	NHMUK ANEA 2019.7183	MN217468	-				Wiklund et al. (2019)
Travisia sp.	NHMUK ANEA 2019.7184	MN217469	-				Wiklund et al. (2019)
Travisia sanrikuensis Kobayashi and Kojima,2021	GK1634	LC566243	-				Kobayashi and Kojima 2021
Travisia sanrikuensis Kobayashi and Kojima,2021	GK627	LC566242	-				Kobayashi and Kojima 2021
Travisia sanrikuensis Kobayashi and Kojima,2021	GK624	LC566241	-				Kobayashi and Kojima 2021
Travisia sp. 12-1 PB	015-BGR-0023	MK971092	-				Genbank
Travisia sp. 12-1 PB	012-BGR-0013	MK971088	-				Genbank
Travisia sp. 12-1 PB	107-IOM-0337	MK971078	-				Genbank
Travisia sp. 12-1 PB	057-BGR-0130	MK971054	-				Genbank
Travisia sp. 12-1 PB	051-BGR-0117	MK971004	-				Genbank
Travisia sp. 12-1 PB	058-BGR-0151	MK970974	-				Genbank
Travisia sp. 12-1 PB	057-BGR-0129	MK970951	-				Genbank
Travisia sp. 12-1 PB	060-BGR-0160	MK970945	-				Genbank
Travisia sp. 12-1 PB	060-BGR-0161	MK970940	-				Genbank
Travisia sp. 12-1 PB	058-BGR-0150	MK970930	-				Genbank
Travisia sp. 12-1 PB	058-BGR-0140	MK970926	-				Genbank
Travisia sp. 12-1 PB	057-BGR-0131	MK970884	-				Genbank
Travisia sp. 12-1 PB	051-BGR-0115	MK970852	-				Genbank
Polyphysia crassa (Orsted, 1843)	-	HM746719	HM746731				Paul et al. (2010)	outgroups
Scalibregma inflatum Rathke, 1843	-	AY532331	AF448163				Paul et al. (2010)	outgroups
Ophelia limacina Rathke, 1843	A3403	KF511817	KF511829				Law et al. (2013)	outgroups
Travisia amoyanus sp. nov.	MBM287243	ON921133	ON854226	ON921142			Present study
Travisia amoyanus sp. nov.	MBM287245	ON921134	ON921129	ON921143			Present study
Travisia amoyanus sp. nov.	MBM287249	ON921132	-				Present study
Travisia amoyanus sp. nov.	MBM287244	ON921136	-				Present study
Travisia amoyanus sp. nov.	MBM287248	-	ON921130	ON921145			Present study
Travisia amoyanus sp. nov.	MBM287250	ON921135	ON921131	ON921144			Present study

## Sheet: Table S4
Table S4: Pairwise distances in 18S fragment within and among species of Travsiva based on Kimura 2-parameter (the lower left corner) and p-distance model (the upper right corner)
	Species name	n	1	2	3	4	5	6
1	T. amoyanus sp. nov.	2	0.001	0.037	0.034	0.034	0.034	0.038
2	T. brevis	1	0.038	n/c	0.019	0.023	0.025	0.028
3	T. kerguelensis	1	0.034	0.019	n/c	0.01	0.01	0.019
4	Travisia sp.	1	0.034	0.024	0.01	n/c	0.009	0.023
5	T. zieglerae	1	0.035	0.026	0.01	0.009	n/c	0.022
6	T. pupa	1	0.039	0.028	0.019	0.024	0.022	n/c
Note: red numbers indicate intraspecific genetic distance (p-distance and Kimura 2-parameter show similar value), n indicate the number of sequences.Analyses were conducted using the Kimura 2-parameter model . This analysis involved 8 nucleotide sequences. This analysis involved 8 nucleotide sequences. All ambiguous positions were removed for each sequence pair (pairwise deletion option). There w…

## Sheet: Table S5
Table S5. Main morphological characters of studied specimens of Travisia amoyanus sp. nov.
Specimens	Bl (mm)	Bw (mm)	Dob	Sob	Sopl	Mob	Tos	Toc
MBM287243	3	3	2-32, 31 pairs (left);	2	15	31	34	34
			2-31, 30 pairs (right)
MBM193597-spec.1	3.5	5.6	2-30,29 pairs (left);	2	15	29	34	33
			2-29, 28 pairs (right)
MBM286089-spec.2	3.7	6	2-30, 29 pairs (left);	2	15	29	34	33
			2-29, 28 pairs (right)
MBM286089-spec.3	3.2	5.2	2-29, 28pairs (left);	2	15	31	34	33
			2-32, 31 pairs (right)
MBM286088-spec.1	2	4.6	2-32, 31pairs (left);	2	15	31	35	34
			2-31, 30 pairs (right)
MBM286088-spec.2	3	3.9	2-32, 31 pairs (left);	2	15	31	34	34
			2-31, 30 pairs (right)
MBM286088-spec.3	2.4	4.1	2-32, 31 pairs (left);	2	15	31	35	34
			2-31, 30 pairs (right)
MBM286088-spec.4	2.3	3.8	2-30, 29 pairs	2	15	29	34	34
MBM286088-spec.5	3.5	2	2-28, 27 pairs (left);	2	15	29	35	34
			2-30, 29 pairs (right)
MBM286075-spec.1	3.3	3.1	2-29, 28 pairs ( left);	2	15	29	34	34
			2-30, 29 pairs (right)
MBM286075-spec.2	4.2	4.3	2-30, 29 pairs	2	15	29	34	34
MBM286075-spec.3	2.2	2	2-31, 30 pairs	2	15	30	34	33
MBM286075-spec.4	3.5	2	2-28, 27 pairs	2	15	27	34	33
MBM287244	4.5	5	2-32, 31pairs	2	15	31	34	34
MBM287245	1.8	3	2-31, 30 pairs	2	15	30	35	34
MBM287246	3.5	-	2-30, 29 pairs (left);	2	15	30	34	34
			2-31, 30 pairs (right)
MBM287247	2.5	3	2-29, 28 pairs	2	15	28	34	34
MBM287248	2.3	2	2-30, 29 pairs	2	15	29	34	33
MBM287249	1.6	3	2-31, 30 pairs	2	15	30	34	34
MBM287250	1.8	5	2-30, 29 pairs (left);	2	15	30	34	34
			2-31, 30 pairs (right)
MBM287251	3.7	4	2-30	2	15	29	33	35
MBM287252	2	3	2-29	2	15	28	33	34/35
MBM287253	3.2	4	2-29	2	15	28	33	34
